# Supplementary material for: Effect of Singlet Oxygen on the Stomatal and Cell Wall of Rice Seedling Under Different Stresses
Source: Int J Mol Sci. 2025 Aug 28;26(17):8382. doi: 10.3390/ijms26178382 (PMC12428634; doi:10.3390/ijms26178382)
Supplement: Supplementary file 1 [file ijms-26-08382-s001.zip]

Archive with 1 entries (1 files):
- ijms-3820782-supplementary.pdf
